# Supplementary material for: Clinical benefit analysis of PD-1 inhibitors in patients with advanced, recurrent or metastatic cervical cancer: a meta-analysis and systematic review
Source: Front Immunol. 2024 Jan 24;15:1305810. doi: 10.3389/fimmu.2024.1305810 (PMC10847356; doi:10.3389/fimmu.2024.1305810)
Supplement: Supplementary file 1 [file DataSheet_1.zip]

Archive with 1 entries (1 files):
- Supplementary Figure + Table.doc
